# Supplementary material for: Genomic characterization of the rotavirus G3P[8] strain in vaccinated children, reveals possible reassortment events between human and animal strains in Manhiça District, Mozambique
Source: Front Microbiol. 2023 Jun 5;14:1193094. doi: 10.3389/fmicb.2023.1193094 (PMC10277737; doi:10.3389/fmicb.2023.1193094)
Supplement: Supplementary file 1 [file Table_1.XLS]

## Sheet: Sheet4
	Supplementary Material 1
	Genomic characterization of rotavirus G3P[8] strain in vaccinated children, reveals possible reassortment events between human and animal strains in Manhiça District, Mozambique
	Filomena Manjate1,2, Eva D. João1, Peter Mwangi3, Percina Chirinda1, Milton Mogotsi3 Augusto Messa Jr.1, Marcelino Garrine1,2, Delfino Vubil1, Nélio Nobela1, Tacilta Nhampossa1,4, Sozinho Acácio1,4, Jacqueline E. Tate5, Umesh Parashar5, Goitom Weldegebriel6, Jason M. Mwenda6, Pedro Alonso 1,7, Celso Cunha2 , Martin Nyaga3 and Inácio Mandomando1,4,7*
	1 Centro de Investigação em Saúde de Manhiça (CISM), Maputo 1929, Mozambique; 2 Global Health and Tropical Medicine (GHTM), Instituto de Higiene e Medicina Tropical (IHMT), Universidade Nova de Lisboa (UNL), 1349-008 Lisbon, Portugal; 3 Next Generation Sequencing Unit and Division of Virology, Faculty of Health Sciences, University of the Free State, Bloemfontein 9300, South Africa; 4 Instituto N…
	* Correspondence: inacio.mandomando@manhica.net
1. Supplementary table
Nucleotide (nt )and aminoacid (aa) identities among closely related and chosen strains to the 11 gene segments of the study strains, calculated by distance matrices using p-distance algorithms in MEGA X (Kumar et al., 2018)
1-RVA/Human-wt/MOZ/MAN1811463.8/2021/G3P8
2-RVA/Human-wt/MOZ/MAN1811450.8/2021/G3P8
Gene segment	Strains that exhibit close nucleotide sequence identities	Nucleotide identity (%)		Aminoacid identity (%)		Acession Number
		1*	2	1^	2
VP7	RVA/Human-wt/KEN/KCH534/2019/G3P8	98.6	_	96.9	_	LC600825.1
	RVA/Human-wt/KEN/KCH1187/2019/G3P8	98.8	_	97.7	_	LC600847.1
	RVA/Bovine_Bf212/COVASU/Parbhani/2017_G3P[X]	98.8	_	97.3	_	MK043950.1
	RVA/Human-wt/DOM/3000503701/2014/G3P8	78.1	_	68.9	_	MG652305.1
	RVA/Human-wt/DOM/3000503720/2015/G3P8	78	_	68.4	_	MG652320.1
	RVA/Human-wt/DOM/3000503715/2015/G3P8	78	_	68.9	_	MG652317.1
	RVA/Human-wt/DOM/3000503714/2015/G3P8	78	_	68.9	_	MG652316.1
	RVA/Human-wt/DOM/3000503718/2015/G3P8	78.1	_	69.5	_	MG652319.1
	RVA/Human-wt/DOM/3000503707/2014/G3P8	77.8	_	68.4	_	MG652311.1
	RVA/Human-wt/AUS/D388/2013/G3P8	78	_	68.5	_	KU059771.1
	RVA/Human-wt/AUS/WAPC2016/2014/G3P8	78.1	_	69.1	_	KU059793.1
	RVA/Human-wt/THA/MS2014-0134/2014/G3P8	78.1	_	69.1	_	LC455770.1
	RVA/Human-wt/ESP/SS98244047/2015/G3P8	78.1	_	69.1	_	KU550297.1
	RVA/Human-wt/ESP/SS75915299/2015/G3P8	78.1	_	69.1	_	KU550294.1
	RVA/Human-wt/ESP/SS98242319/2015/G3P8	78.1	_	69.1	_	KU550292.1
	RVA/Human-wt/JPN/Tokyo17-09/2017/G3P8	78	_	68.5	_	LC477356.1
	RVA/Human-wt/JPN/Tokyo16-3861/2017/G3P8	78	_	68.5	_	LC477351.1
VP4	RVA/Human-wt/KEN/KCH1184/2019/G3P[8]	99	_	99.1	_	LC600834.1
	RVA/Human-wt/KEN/KCH1187/2019/G3P[8]	98.4	_	99.1	_	LC600845.1
	RVA/Human-wt/KEN/KCH534/2019/G3P[8]	99	_	98.9	_	LC600823.1
	RVA/Human-wt/ESP/SS62237307/2015/G12P[8]	99.3	_	99.1	_	MH171355.1
	RVA/Human-wt/RWA/UFS-NGS-MRC-DPRU1582/2011/G1P[8]	99.4	_	99.3	_	MN632740.1
	RVA/Human-wt/USA/2014741338/2014/G1P[8]	99.3	_	99.1	_	MN478680.1
	RVA/Human-wt/KEN/KLF0814/2015/G1P[8]	99.3	_	99.3	_	MZ095861.1
	RVA/Human-wt/IDN/STM387/2017/G3P[8]	99.3	_	99.1	_	LC430885.1
	RVA/Human-wt/DOM/3000503712/2015/G3P[8]	95.8	_	97.7	_	MG652343.1
	RVA/Human-wt/DOM/3000503717/2015/G3P[8]	95.9	_	97.7	_	MG652346.1
	RVA/Human-wt/DOM/3000503720/2015/G3P[8]	96	_	98	_	MG652348.1
	RVA/Human-wt/AUS/D388/2013/G3[P8]	95.9	_	98	_	KU059769.1
	RVA/Human-wt/AUS/WAPC1740/2013/G3P[8]	95.9	_	98	_	KU059780.1
	RVA/Human-wt/DOM/3000503701/2014/G3P[8]	96	_	98	_	MG652333.1
	RVA/Human-wt/DOM/3000503721/2015/G3P[8]	95.8	_	97.7	_	MG652349.1
	RVA/Human-wt/DOM/3000503706/2014/G3P[8]	95.9	_	97.8	_	MG652338.1
	RVA/Human-wt/DOM/3000503718/2015/G3P[8]	95.9	_	98	_	MG652347.1
	RVA/Human-wt/DOM/3000503714/2015/G3P[8]	96	_	98.1	_	MG652344.1
	RVA/Human-wt/THA/DBM2016-096/2016/G3P[8]	95.8	_	98.1	_	LC455757.1
	RVA/Human-wt/ESP/SS75915299/2015/G3P[8]	95.8	_	98	_	KU550282.1
	RVA/Human-wt/ESP/SS98242319/2015/G3P[8]	95.8	_	98.1	_	KU550280.1
	RVA/Human-wt/ESP/SS61720845/2015/G3P[8]	95.9	_	98	_	KU550281.1
	RVA/Human-wt/THA/MS2014-0134/2014/G3P[8]	96	_	98.1	_	LC455768.1
VP1	RVA/Human-wt/KEN/KLF0904/2018/G3P[8]	99.2	_	99.7	_	MZ096381.1
	RVA/Human-wt/KEN/KLF0874/2018/G3P[8]	99.3	_	99.8	_	MZ096177.1
	RVA/Human-wt/KEN/KLF0902/2018/G3P[8]	99.2	_	99.8	_	MZ096370.1
	RVA/Human-wt/KEN/KLF2470/2017/G3P[8]	99.2	_	99.8	_	MZ097318.1
	RVA/Human-wt/KEN/KLF0878/2018/G3P[8]	99.3	_	99.8	_	MZ096206.1
	RVA/Human-wt/KEN/KLF0896/2018/G3P[8]	99.3	_	99.8	_	MZ096315.1
	RVA/Porcine-tc/KOR/PRG9121/2006/G9P[7]	92.8	_	98	_	JF796734.1
	RVA/Porcine-tc/KOR/PRG9235/2006/G9P[23]	92.8	_	97.4	_	JF796701.1
	RVA/Porcine-tc/KOR/PRG942/2006/G9P[23]	92.8	_	97.3	_	JF796723.1
	RVA/Porcine-tc/KOR/PRG921/2006/G9P[23]	92.6	_	97.2	_	JF796712.1
	RVA/Porcine-tc/KOR/PRG942/2006/G9P[23]	92.5	_	97.2	_	MF940476.1
	RVA/Porcine-tc/KOR/PRG942/2006/G9P[23]	92.4	_	97	_	MF940473.1
	RVA/Porcine-tc/KOR/PRG942/2006/G9P[23]	92.4	_	97.1	_	MF940475.1
	RVA/Porcine-tc/KOR/PRG942/2006/G9P[23]	92.3	_	96.8	_	MF940477.1
	RVA/Horse-tc/GBR/H-1/1975/G5P9[7]	86.9	_	97.6	_	JQ309138.1
	RVA/Pig-wt/JPN/BU9/2014/G9P[23]	87.6	_	97.7	_	AB924106.1
	RVA/Pig-wt/JPN/BU8/2014/G4P[6]	88.5	_	97.4	_	AB924095.1
	RVA/Pig-wt/BEL/12R002/2012/G5P[7]	88.2	_	97.1	_	KM820695.1
VP2	RVA/Human-wt/MOZ/HCB1682/2017/G1P[8]	99	_	96.3	_	MT737435.1
	RVA/Human-wt/MOZ/HGM1789/2017/G1P[8]	98.5	_	96	_	MT737434.1
	RVA/Human-wt/MOZ/HJM1650/2017/G1P[8]	98.5	_	96	_	MT737431.1
	RVA/Human-wt/MOZ/HGM1641/2017/G1P[8]	98.5	_	96.1	_	MT737427.1
	RVA/Human-wt/MOZ/HPQ1706/2017/G1P[8]	98.7	_	96.6	_	MT737433.1
	RVA/Human-wt/MOZ/HGM0544/2015/G1P[8]	98.5	_	96	_	MT737448.1
	RVA/Human-wt/MOZ/HJM0338/2015/G1P8	98.5	_	96	_	MT737440.1
	RVA/Human-wt/MOZ/HCN1011/2016/G1P[8]	98.4	_	95.9	_	MT737441.1
	RVA/Human-wt/MOZ/HCN1181/2016/G1P[8]	98.5	_	95.9	_	MT737415.1
	RVA/Human-wt/MOZ/HCN1336/2016/G1P[8]	98.4	_	92.4	_	MT737444.1
	RVA/Human-wt/MOZ/HCN1358/2016/G1P[8]	98.4	_	95.7	_	MT737437.1
	RVA/Human-wt/MOZ/HCN1602/2017/G1P[8]	98.4	_	95.7	_	MT737425.1
	RVA/Human-wt/MOZ/HCN1418/2016/G1P[8]	98.4	_	95.7	_	MT737417.1
	RVA/Human-wt/MOZ/HGM1265/2016/G1P[8]	98.4	_	95.7	_	MT737443.1
	RVA/Human-wt/MOZ/HGM1234/2016/G1P[8]	98.4	_	95.7	_	MT737416.1
	RVA/Human-wt/MOZ/HPQ1152/2016/G1P[8]	98.5	_	92.7	_	MT737442.1
	RVA/Human-wt/MOZ/HCN0154/2015/G1P[8]	98.5	_	96.1	_	MT737439.1
	RVA/Human-wt/MOZ/HCN0727/2015/G1P[8]	98.6	_	96.1	_	MT737429.1
	RVA/Human-wt/MOZ/HCN0753/2015/G1P[8]	98.5	_	96.1	_	MT737423.1
	RVA/Human-wt/MOZ/HCN0690/2015/G1P[8]	98.7	_	96.4	_	MT737446.1
	RVA/Human-wt/MOZ/HGM0033/2014/G1P[8]	98.8	_	96.7	_	MT737449.1
	RVA/Human-wt/MOZ/HGM0048/2014/G1P[8]	98.7	_	96.3	_	MT737438.1
	RVA/Human-wt/MOZ/HGM0007/2014/G1P[8]	98.6	_	96	_	MT737428.1
	RVA/Human-wt/MOZ/HJM1646/2017/G1P[8]	98.8	_	96.6	_	MT737430.1
	RVA/Human-wt/THA/B3972/2017/G3P[8]	99.5	_	93.4	_	OK243991.1
	RVA/Human-wt/MWI/CHX11S/2019/G3P[8]	99.1	_	98	_	ON791953.1
	RVA/Human-wt/MWI/BTY2GC/2019/G3P[8]	99.1	_	98	_	ON791931.1
	RVA/Human-wt/RM25112/2016/VP2	99.5	_	98.8	_	OL906392.1
	RVA/Human-wt/IND/CMC 00048/2013/G9P[8]	99.4	_	98.4	_	MN066755.1
	RVA/Human-wt/DOM/3000503695/2014/G1P[8]	99.4	_	98.4	_	MG670648.1
	RVA/Human-wt/RWA/UFS-NGS-MRC-DPRU8001/2015/G1P[8]	99.3	_	98.1	_	MN633028.1
	RVA/Human-wt/KEN/KLF0802/2015/G1P[8]	99.3	_	98.1	_	MZ095738.1
	RVA/Human-wt/RWA/UFS-NGS-MRC-DPRU7995/2015/G1P[8]	99.3	_	98.1	_	MN633006.1
	RVA/Human-wt/RWA/UFS-NGS-MRC-DPRU7990/2015/G1P[8]	99.3	_	98.1	_	MN632995.1
VP3	RVA/Human-wt/KEN/KLF0823/2015/G1P[8]	99.2	_	98	_	MZ095948.1
	RVA/Human-wt/USA/2014741389/2014/G1P[8]	98.8	_	96.9	_	MN479313.1
	RVA/Human-wt/JPN/15664/2017/G12P[8]	99.2	_	98.5	_	MT462095.1
	RVA/Human-wt/MOZ/HGM1234/2016/G1P[8]	99.2	_	98.5	_	MT737451.1
	RVA/Human-wt/MOZ/HGM0544/2015/G1P[8]	98.7		96.7		MT737483.1
	RVA/Human-wt/MOZ/HGM1789/2017/G1P[8]	98.9		97.2		MT737469.1
	RVA/Human-tc/CHN/E566/2007/G3P[8]	98.5	_	96.3	_	KF371669.1
	RVA/Human-wt/USA/2014741388/2014/G1P[8]	98.2		96.9		MN479312.1
	RVA/Human-wt/KEN/Keny-110/2009/G1P[8]	97.9	_	94.3	_	KP882730.1
	RVA/Human-wt/MOZ/0060a/2012/G12P[8]P[14]	99.2		98.3		MG926760.1
	RVA/Human-wt/MOZ/0042/2012/G12P[6]	99.2		98.2		MG926778.1
	RVA/Human-wt/MOZ/0289/2012/G12P[6]	99.2	_	98.3	_	MG926716.1
VP6	RVA/Human-wt/ZAF/MRC-DPRU5003/XXXX/G1P[8]	98.4	97.5	99.1	97.9	KP752630.1
	RVA/Human-wt/RUS/Novosibirsk/Nov12-N3583/2012/G1P8	98.4	97.5	98.9	98.9	MH473477.1
	RVA/Pig-wt/MOZ/MZ-MPT-200/2016/G9P[13]	98.3	97.5	98.9	97.7	MT784815.1
	Rotavirus A RVA/Human-wt/KEN/KCH1187/2019/G3P8	98.3	97.5	98.9	97.7	LC600846.1
	Rotavirus A strain RVA/Human-wt/IND/CMC 00048/2013/G9P8	98.9	98	99.1	97.9	MN066758.1
	RVA/Human-wt/JPN/U14/2015/G1P[8]	98.9	98	99.1	97.9	LC546079.1
	RVA/Human-wt/MMC/2019/G3P[8]	98.9	98	99.1	97.9	MN414272.1
	RVA/Human-wt/MWI/CHX11S/2019/G3P[8]	98.8	97.9	99.1	97.9	ON791956.1
	RVA/Human-wt/MWI/CHX11U/2019/G3P[8]	98.8	97.9	99.1	97.9	ON791967.1
	RVA/Human-wt/MWI/BTY2BD/2018/G3P[8]	98.7	97.9	98.9	97.7	ON791869.1
NSP1	RVA/Human-wt/MOZ/0289/2012/G12P[6]	98.2	_	96.7	_	MG926709.1
	RVA/Human-wt/MOZ/HCN0753/2015/G1P[8]	98.8	_	98.8	_	MT737601.1
	RVA/Human-wt/KEN/KLF0920/2019/G3P[8]	98.8	_	99	_	MZ096481.1
	RVA/Human-wt/ESP/SS65130987/2015/G12P[8]	98.7	_	99	_	MH171405.1
	RVA/Human-wt/MOZ/HJM1650/2017/G1P[8]	98.9	_	98.8	_	MT737609.1
	RVA/Human-wt/MOZ/HGM0033/2014/G1P[8]	98.9	_	98.8	_	MT737628.1
	RVA/Human-wt/MOZ/0042/2012/G12P[6]	98.8	_	98.8	_	MG926771.1
NSP2	RVA/Human-wt/MOZ/HCN0874/2016/G1P[8]	99.3	_	100	_	MT737660.1
	RVA/Human-wt/MOZ/HCN1011/2016/G1P[8]	99.3	_	100	_	MT737655.1
	RVA/Human-wt/MOZ/HCN0154/2015/G1P[8]	99.3	_	100	_	MT737653.1
	RVA/Human-wt/MOZ/HGM0059/2014/G1P[8]	99.2	_	99.7	_	MT737652.1
	RVA/Human-wt/MOZ/HGM0048/2014/G1P[8]	99.1	_	99.4	_	MT737651.1
	RVA/Human-wt/MOZ/HCN0727/2015/G1P[8]	99.2	_	100	_	MT737643.1
	RVA/Human-wt/MOZ/HCN0753/2015/G1P[8]	99.1	_	100	_	MT737637.1
	RVA/Human-wt/MOZ/HGM1265/2016/G1P[8]	99	_	100	_	MT737657.1
	RVA/Human-wt/MOZ/HGM1245/2016/G1P[8]	99	_	100	_	MT737638.1
	RVA/Human-wt/MOZ/HCN0666/2015/G1P[8]	99.2	_	99.7	_	MT737662.1
	RVA/Human-wt/MOZ/HPQ1152/2016/G1P[8]	99.1	_	100	_	MT737656.1
	RVA/Human-wt/IND/CMC 00046/2012/G1P[8]	99.1	_	99.7	_	MN066829.1
	RVA/Human-wt/MOZ/HGM0033/2014/G1P[8]	99.1	_	100	_	MT737664.1
	RVA/Human-wt/MOZ/HGM0544/2015/G1P[8]	99.2	_	100	_	MT737663.1
	RVA/Human-wt/MOZ/HJM0338/2015/G1P[8]	99.1	_	100	_	MT737654.1
	RVA/Human-wt/MOZ/HCB1682/2017/G1P[8]	99.2	_	100	_	MT737649.1
	RVA/Human-wt/MOZ/HGM1789/2017/G1P[8]	99.2	_	100	_	MT737648.1
	RVA/Human-wt/MOZ/HGM1641/2017/G1P[8]	99.2	_	100	_	MT737641.1
	RVA/Human-wt/MOZ/HJM1650/2017/G1P[8]	98.9	_	99.7	_	MT737645.1
	RVA/Human-wt/MOZ/HCN1602/2017/G1P[8]	99	_	99.7	_	MT737639.1
	RVA/Human-wt/MOZ/HCN1658/2017/G1P[8]	99	_	100	_	MT737646.1
	RVA/Human-wt/MOZ/HCN1617/2017/G1P[8]	99.1	_	100	_	MT737659.1
	RVA/Human-wt/MOZ/HCN1336/2016/G1P[8]	99.1	_	100	_	MT737658.1
	RVA/human-wt/MOZ/HCN1625/2017/G1P[8]	99.1	_	100	_	MT737635.1
	RVA/Human-wt/MOZ/HCN1531/2017/G1P[8]	99.1	_	100	_	MT737632.1
	RVA/Human-wt/MOZ/HCN1418/2016/G1P[8]	99.1	_	100	_	MT737631.1
	RVA/Human-wt/MOZ/HCN1358/2016/G1P[8]	99.1	_	100	_	MT737650.1
	RVA/Human-wt/MOZ/HCN1624/2017/G1P[8]	99.1	_	100	_	MT737640.1
	RVA/Human-wt/RWA/UFS-NGS-MRC-DPRU8001/2015/G1P[8]	99.5	_	100	_	MN633031.1
	RVA/Human-wt/BEN/3001607676/2018/G1P[8]	99.5	_	100	_	MZ066088.1
	RVA/Human-wt/DOM/3000503695/2014/G1P[8]	99.5	_	100	_	MG670732.1
	RVA/Human-wt/IND/CMC 00048/2013/G9P[8]	99.5	_	100	_	MN066750.1
	RVA/Human-wt/DOM/3000503704/2014/G1P[8]	99.4	_	100	_	MG670737.1
	RVA/Human-wt/MOZ/HJM1646/2017/G1P[8]	99.1	_	99.7	_	MT737644.1
NSP3	RVA/Human-wt/MOZ/HCN1418/2016/G1P[8]	98.5	_	98.1	_	MT737667.1
	RVA/Human-wt/MOZ/MAN0033/2012/G1P[8]	99.4	_	98.4	_	MT737672.1
	RVA/Porcine/CHN/HB-7/2019/NSP3	99.1	_	98.6	_	MZ165406.1
	RVA/Porcine/CHN/HB-1/2019/NSP3	98.9	_	96.6	_	MZ165405.1
	RVA/Human-wt/MOZ/HGM1234/2016/G1P[8]	99.3	_	98.6	_	MT737666.1
	RVA/Human-wt/MOZ/HCN1552/2017/G1P[8]	99.2	_	98.6	_	MT737669.1
	RVA/Cow-wt/UGA/BUW-14-A035/2014/G12P[8]	99.4	_	98.6	_	KX655536.1
	RVA/Human-wt/RWA/UFS-NGS-MRC-DPRU16728/2016/G1P[8]	98.8	_	97.6	_	MN632900.1
	RVA/Human-wt/RWA/UFS-NGS-MRC-DPRU16679/2016/G1P[8]	98.4	_	96.6	_	MN632813.1
NSP4	RVA/Human-wt/MOZ/MAN0033/2012/G1P[8]	99.5	_	100	_	MT737706.1
	RVA/Human-wt/CHN/E6356/2019/G9P[8]	99.5	_	100	_	MN106176.1
	RVA/Human-wt/MOZ/HCN1358/2016/G1[P8]	99.9	_	100	_	MT737720.1
	RVA/Pig-wt/MOZ/MZ-MPT-200/2016/G9P[13]	99.9	_	100	_	MT784855.1
	RVA/Pig-wt/MOZ/MZ-MPT-195/2016/G9P[13]	99.9	_	100	_	MT784858.1
	RVA/Human-wt/JPN/HK14-7/2014/G1P[8]	98.3	_	99.5	_	LC105042.1
	RVA/Human-wt/MOZ/HCN1531/2017/G1P[8]	97.4	_	100	_	MT737703.1
	RVA/Bov/Ind/UKD/10/P90/2009/NSP4	97.4	_	98.9	_	JF689836.1
	RVA/Human-wt/JPN/HK14-10/2014/G1P[8]	97.8	_	100	_	LC105064.1
	RVA/Human-wt/ZAF/3133WC/2009/G12P[4]	97.6	_	99.5	_	HQ657147.1
	RVA/Human-wt/MWI/0P5-001/2008/G1P[8]	97.4	_	100	_	MG181489.1
	RVA/Human-wt/MOZ/HCN0874/2016/G1P[8]	97.2	_	99.5	_	MT737736.1
	RVA/Human-wt/MOZ/HGM0544/2015/G1P[8]	97.4	_	99.5	_	MT737735.1
	RVA/Human-wt/MOZ/HPQ1706/2017/G1P[8]	97	_	99.5	_	MT737716.1
	RVA/Pig-wt/MOZ/MZ-MPT-193/2016/G9P[13]	97	_	99.5	_	MT784860.1
	RVA/Human-wt/MOZ/HCB1682/2017/G1P[8]	97.2	_	98.9	_	MT737718.1
	RVA/Human-wt/MOZ/HGM1789/2017/G1P[8]	97.2	_	98.9	_	MT737717.1
	RVA/Human-wt/CHN/E5365/2017/G1P[8]	97	_	98.9	_	MN106174.1
	RVA/Human-wt/LBN/M21/2011/G12P[6]	96.2	_	99.5	_	MN746070.1
	RVA/Human-wt/MOZ/HCN1658/2017/G1P[8]	96.2	_	99.5	_	MT737715.1
NSP5/6	RVA/Human-wt/RWA/UFS-NGS-MRC-DPRU8001/2015/G1P[8]	99.9	_	99.5	_	MN633034.1
	RVA/Human-wt/KEN/3724/2017/G1P[8]	99.9	_	99.5	_	MH301241.1
	RVA/Human-wt/KEN/KCH1187/2019/G3P[8]	99.9	_	99.5	_	LC600852.1
	RVA/Human-wt/KEN/KCH534/2019/G3P[8]	99.9	_	99.5	_	LC600830.1
	RVA/Human-wt/MWI/CHX11U/2019/G3P[8]	99.7	_	99.5	_	ON791962.1
	RVA/Human-wt/MWI/BTY2GC/2019/G3P[8]	99.7	_	99.5	_	ON791929.1
	RVA/Human-wt/IDN/STM457/2018/G1P[8]	99.1	_	99.5	_	LC469596.1
	RVA/Human-wt/IND/RM25112/2016/NSP5	99.1	_	99.5	_	OL906383.1
	RVA/Human-wt/IDN/STM453/2018/G1P[8]	99.1	_	99.5	_	LC469595.1
	RVA/Human-wt/IDN/STM387/2017/G1P[8]	99.1	_	99.5	_	LC469593.1
	RVA/Human-wt/MOZ/MAN0033/2012/G1P[8]	99	_	97.8	_	MT737744.1
* Strain 1 has 100% nt identity with strain 2 in 10 segments except VP6
^ Strain 1 has 100% aa identity with strain 2 in 10 segments except VP6
